# Supplementary material for: Morphological Differences in Feeding and Digestive Organs, the Diversity of Intestinal Microorganisms, and Variations in Digestive Enzyme Activity Promote the Differentiation of Nutritional Niches in Schizothoracinae Species
Source: Animals (Basel). 2025 Nov 8;15(22):3242. doi: 10.3390/ani15223242 (PMC12649451; doi:10.3390/ani15223242)
Supplement: Supplementary file 1 [file animals-15-03242-s001.zip]

Archive with 1 entries (1 files):
- animals-3830293-supplementary.xlsx
