# Supplementary material for: Morphological Differences in Feeding and Digestive Organs, the Diversity of Intestinal Microorganisms, and Variations in Digestive Enzyme Activity Promote the Differentiation of Nutritional Niches in Schizothoracinae Species
Source: Animals (Basel). 2025 Nov 8;15(22):3242. doi: 10.3390/ani15223242 (PMC12649451; doi:10.3390/ani15223242)
Supplement: Supplementary file 1 [file animals-15-03242-s001.zip › animals-3830293-supplementary.xlsx]

## Sheet: Table S1
			Table S1. Total length, body length, and weight of five species for counting intestinal pattern diagrams
			No.	Species	Total length	Body length	Weight	Intestinal pattern diagram
			20240518001	Ptychobarbus leptosomus	61.4	53.8	1937.1	2
			20240515001	Ptychobarbus leptosomus	52.3	44.8	1440.8	2
			20240515002	Ptychobarbus leptosomus	44.7	38.6	938.9	2
			20240510001	Ptychobarbus leptosomus	40.5	35.3	703.8	2
			20240515004	Ptychobarbus leptosomus	41.5	34.7	666.6	2
			20240510002	Ptychobarbus leptosomus	35.5	31	358	2
			20240517002	Ptychobarbus leptosomus	35.4	30.2	455	2
			20240514001	Ptychobarbus leptosomus	35.8	29.9	454.2	2
			20240514002	Ptychobarbus leptosomus	32.8	27	290.7	2
			20240511001	Ptychobarbus leptosomus	30.9	26.5	236.6	2
			20240518002	Ptychobarbus leptosomus	31.1	25.8	266.5	2
			20240515003	Ptychobarbus leptosomus	29.3	24.1	203.1	2
			20240514003	Ptychobarbus leptosomus	28.2	23.9	181	2
			20240511002	Ptychobarbus leptosomus	28.6	23.8	233.8	2
			20240511004	Ptychobarbus leptosomus	28.5	23.7	159.9	2
			20240521005	Gymnodiptychus pachycheilus	33	27.3	265.4	6
			20240507006	Gymnodiptychus pachycheilus	32.8	28	309.3	6
			20240507007	Gymnodiptychus pachycheilus	33.8	29	294.9	6
			20240507005	Gymnodiptychus pachycheilus	34.4	29.6	331.3	6
			20240507004	Gymnodiptychus pachycheilus	34.2	29.7	333.3	6
			20240430007	Gymnodiptychus pachycheilus	36.8	30.4	375.1	6
			20240507003	Gymnodiptychus pachycheilus	36.5	31.4	374.7	6
			20240521003	Gymnodiptychus pachycheilus	56.2	47.4	1286.5	6
			20240510003	Gymnodiptychus pachycheilus	53.4	48.3	1488.6	6
			20240501024	Schizopygopsis malacanthus	27	22.1	199.5	10
			20240502005	Schizopygopsis malacanthus	28.9	24	218.1	10
			20240502007	Schizopygopsis malacanthus	28.4	23.4	214.8	10
			20240503002	Schizopygopsis malacanthus	26.7	21.9	189.6	10
			20240505029	Schizopygopsis malacanthus	27.2	23.5	182.2	10
			20240507022	Schizopygopsis malacanthus	26.4	22.3	197.1	10
			20240507023	Schizopygopsis malacanthus	25.5	21.6	137.6	10
			20240507024	Schizopygopsis malacanthus	25.6	20.4	165.4	10
			20240509001	Schizopygopsis malacanthus	42	36.4	549.4	10
			20240509002	Schizopygopsis malacanthus	37.2	33	441.2	10
			20240509003	Schizopygopsis malacanthus	39	33.7	488.1	10
			20240509004	Schizopygopsis malacanthus	33.6	26.1	338.8	10
			20240509005	Schizopygopsis malacanthus	36.7	32	369.6	10
			20240509006	Schizopygopsis malacanthus	31.4	26.9	273.6	10
			20240509007	Schizopygopsis malacanthus	38.8	33.5	491.3	10
			20240509008	Schizopygopsis malacanthus	28.5	24.5	187.7	10
			20240509009	Schizopygopsis malacanthus	31	26.5	252.4	10
			20240509010	Schizopygopsis malacanthus	40.1	33.5	552.6	10
			20240510005	Schizopygopsis malacanthus	40.6	35	621.7	10
			20240510006	Schizopygopsis malacanthus	29	25	239.7	10
			20240510007	Schizopygopsis malacanthus	35.8	30.5	473.5	10
			20240510008	Schizopygopsis malacanthus	32	26.7	250.7	10
			20240510009	Schizopygopsis malacanthus	29.5	25.5	268.9	10
			20240510010	Schizopygopsis malacanthus	31	26.8	257.4	10
			20240510011	Schizopygopsis malacanthus	29	24.6	232.7	10
			20240510012	Schizopygopsis malacanthus	27.3	23.2	193.6	10
			20240510014	Schizopygopsis malacanthus	29.5	25.4	225.5	10
			20240510015	Schizopygopsis malacanthus	29	24.5	196	10
			20240510016	Schizopygopsis malacanthus	29	24.8	205.7	10
			20240510017	Schizopygopsis malacanthus	26.9	22.9	166.8	10
			20240506002	Schizothorax kozlovi	22.3	17.8	106.7	7
			20240505010	Schizothorax kozlovi	25.5	21	157.9	7
			20240506001	Schizothorax kozlovi	26.5	21.1	171.3	7
			20240501031	Schizothorax kozlovi	34.2	27.7	396.9	7
			20240506007	Schizothorax kozlovi	41.5	33.6	598.2	7
			20240517013	Schizothorax kozlovi	56.1	46.5	2119.3	7
			20240507014	Schizothorax wangchiachii	25.8	20.4	172.3	13
			20240502010	Schizothorax wangchiachii	27.4	21.8	173.6	13
			20240505012	Schizothorax wangchiachii	27.8	21.9	166.4	13
			20240502002	Schizothorax wangchiachii	29.1	22.8	240.9	13
			20240502001	Schizothorax wangchiachii	29.6	23.2	216.3	13
			20240505016	Schizothorax wangchiachii	33.5	26.9	326	13
			20240507011	Schizothorax wangchiachii	33	27.2	306.4	13
			20240430003	Schizothorax wangchiachii	35.7	27.8	445	13
			20240430005	Schizothorax wangchiachii	34.9	27.9	386.6	13
			20240505017	Schizothorax wangchiachii	37.5	28.6	548.4	13
			20240430004	Schizothorax wangchiachii	37.3	29.8	431.4	13
			20240511018	Schizothorax wangchiachii	48.6	38.5	1180.3	13
			20240510029	Schizothorax wangchiachii	47.5	39.8	1150.6	13
			20240510028	Schizothorax wangchiachii	48.5	40.5	1302.2	13
			20240510032	Schizothorax wangchiachii	51.2	43.9	1447	13
